# Supplementary material for: Neurobiological Mechanisms Modulating Emotionality, Cognition and Reward-Related Behaviour in High-Fat Diet-Fed Rodents
Source: Int J Mol Sci. 2022 Jul 19;23(14):7952. doi: 10.3390/ijms23147952 (PMC9317076; doi:10.3390/ijms23147952)
Supplement: Supplementary file 1 [file ijms-23-07952-s001.zip]

Archive with 1 entries (1 files):
- ijms-1760851-supplementary.pdf
